# Supplementary material for: A PGRPLC1/Rel2-F axis controls Anopheles gambiae resistance to systemic infections with Gram-positive bacteria containing Lys-type peptidoglycan
Source: PLoS Pathog. 2025 Sep 19;21(9):e1013527. doi: 10.1371/journal.ppat.1013527 (PMC12459809; doi:10.1371/journal.ppat.1013527)
Supplement: S2 Table — (XLSX) [file ppat.1013527.s002.xlsx]

## Sheet: Figure 1A
raw LOG2 transfromed data for Figure 1A
3h		1 day		2 days		6 days		8 days
dsLacZ	dsRel2	dsLacZ	dsRel2	dslacZ	dsRel2	dsLacZ	dsRel2	dsLacZ	dsRel2
10.7064	8.55075	9.68825	15.2263	7.14636	17.3101	8.55075	16.3175	3.05889	17.7796
10.0923	8.64386	9.71711	15.5854	10.4252	17.2341	11.8071	13.8646	9.16742	10.4683
10.9658	9.22882	9.64386	14.4032	13.6754	15.5356	7.05889	14.7902	8.64386	9.55075
10.9658	8.98963	9.6736	15.2877	8.26835	15.68	11.2263	15.2263	6.38082	12.9955
11.0247	7.86625	9.24872	15.7251	8.3443	16.1121	4.64386	16.2263	6.22882	11.1357
10.6588	7.86625	9.38082	14.6096	9.12498	17.7634	14.8727	17.417	3.05889	6.22882
9.78681	8.38082	7.64386	13.9431	14.9122	10.2877	7.38082	13.2263	4.05889	16.6453
10.9262	8.38082	7.86625	12.335	12.1882	15.4841	5.38082	17.4907	6.81378	14.6096
11.7027	11.9044	17.6096	12.2635	9.01309	12.7027	6.96578	18.4841		17.5482
11.335	12.0813	10.3808	15.1946	9.65881	14.1257	7.05889	17.4841		16.6096
10.9658	11.2877	10.2683	17.6685	10.5142	13.6096	6.22882	16.6914
11.1357	11.9955	11.7027	14.2573	9.91687	15.2573	6.64386	7.96578
11.5101	11.0813	11.9044	17.4576	11.9955	14.6569	7.38082
12.0532	11.7384	15.0247	14.9122	8.94154	14.4032	8.22882
10.7731	11.5507	10.9012	13.4893	11.7731	12.7902	6.22882
11.1357	11.7027

## Sheet: Figure 1B
raw LOG2 transformed data for Figure 1B
3h		1 day		2 days		6 days		8 days
dsLacZ	dsRel2	dsLacZ	dsRel2	dslacZ	dsRel2	dsLacZ	dsRel2	dsLacZ	dsRel2
11.2388	11.9354	15.832	9.70275	8.51833	10.1882	6.05889	11.5101	4.64386	10.2288
9.94154	12.6846	4.05889	14.245	9.58246	11.0247	10.6211	10.0131	5.38082	11.5245
9.28771	11.0247	6.38082	17.4841	13.4032	10.1882	7.22882	8.6736	8.01309	9.65881
10.2487	12.1622	6.38082	13.0532	9.28771	9.84025	5.64386	9.32568	13.624	9.56669
9.28771	12.1087	12.2137	7.96578	7.51833	19.1744	6.75933	10.0131	5.05889	14.2696
9.08126	12.3581	7.86625	12.1087	7.64386	10.6287	7.22882	8.98963	6.38082	8.68825
10.1569	12.1882	8.05889	19.1121	3.05889	14.9122	9.89178	11.5101	6.86625	7.81378
10.0813	12.7027	10.2388	16.0951	7.45121	13.7384	8.3443	13.2756	7.64386	6.38082
10.4469	12.0532	7.51833	11.5903	15.8113	11.7731	17.343	19.2535	12.5507	17.2496
9.85331	11.9354	8.01309	14.6335	8.18818	17.5482	6.22882	18.9789	11.6192	9.12498
9.73132	10.8004	10.4598	13.9583	9.59805	10.2877	18.3822	9.32568	4.05889	14.6869
9.95371	12.2137	12.9507	11.3808	4.64386	10.5507	12.8886	8.10329	8.3443	8.14636
9.92926	11.9044	8.96578	11.9955	12.5507	18.417	6.38082	12.0701	8.3443	11.5018
10.9231	11.9955	10.1882	15.2877	10.4164	11.8918	5.64386	19.7112	13.9844	11.8403
10.0014	11.5507	13.9545	16.5356	10.8533	18.8576	20.8512	11.92	9.41645	12.6096
10.5627	11.1357	8.96578	9.84025	13.7645	15.3466	4.05889	22.128	12.8238	17.7251
12.2137	13.3466	9.10329	15.9882	15.0951	15.3752	9.16742	13.9044	9.26835	13.149
11.7027	13.4469	10.8403	15.4032	10.7731	14.3466	13.3116	22.3239	9.01309	11.6287
10.1674	13.4361	11.7731	14.5607	11.9955	19.002	9.90438	21.6685	15.0603	20.6685
11.6287	14.0102	7.38082	14.832	15.8727	16.9024	12.6846	15.0603	14.2263	11.1596
11.6662	13.3581		16.2877	8.91687	13.039	13.3116	10.1778	9.03617	10.5667
12.2388	13.2635		16.4307	10.9044	15.3752	19.654		11.2438	10.6625
10.8598	13.1882		15.5854	15.0247		7.75933		19.806
11.9044	13.2263		12.92			14.7902		10.1882
								9.61348

## Sheet: Figure 1C
raw LOG2 transformed data for Figure 1C
24 h
dsLacZ	dsRel2
11.1933	12.335
10.7028	11.9044
9.84025	12.335
11.1596	18.1227
11.7384	14.7117
9.91687	15.2573
10.8662	10.6662
10.8403	17.265
9.92926	14.4032
10.0589	10.8468
13.5607	12.4893
10.9955	14.832
10.9955	13.832
10.1464	16.0065
9.58246	13.6754
10.5587	11.0673
8.70275	14.7602
9.41645	10.78
10.3021	13.6476
8.64386	14.0813
12.92	14.6406
8.84025	14.3524
11.2288	14.22
8.45121	16.7796

## Sheet: Figure 1D
raw LOG2 transformed data for Figure 1D
5 h
dsLacZ	dsRel2
9.94154	12.9658
11.6287	13.149
12.3808	13.1357
12.335	13.6846
12.6287	13.0951
12.0813	13.7559
11.5507	12.5306
12.2388	12.9507
12.6662	12.9658
12.1357	13.6096
12.0247	13.1223
12.8727	14.2263
12.9044	12.9044
12.7731	13.7902
12.7207	13.2388
12.2388	12.92
12.7902	14.2877
13.0673	13.2512
13.201	13.1622
12.9507	13.2137
12.7027	14.6096
13.1357	13.4252
13.3808	14.2263
13.392	13.2877

## Sheet: Figure 2C
raw LOG2 transformed data for Figure 2C
24 hpi
dsLacZ	dsRel2	dsRel2-F	dsRel2-S
15.3233	13.7834	19.9601	15.392
13.7099	18.6096	20.343	17.8423
14.2512	15.8484	20.9882	13.5018
13.9476	20.2419	19.6628	15.0254
14.1635	18.9554	19.7955	14.6068
14.8965	17.1785	17.7849	14.8582
14.7628	18.806	16.1785	14.4383
14.8484	16.5854	16.6685	13.5805
13.5607	17.2764	14.2137	13.5204
12.6096	17.9219	17.806	13.5507
13.7207	18.7796	16.1121	13.9316
13.6662	18.7796	15.8727	13.8484
13.1622	16.6453	16.2726	13.0247
13.1357	18.4509	19.7389	13.9882
12.8403	17.8827	20.154	13.8403
13.0673	19.002	17.4709	13.9161
13.3808	19.047	19.0691	13.8886
13.7471	18.6685	18.4509	14.2997
13.9354	19.002	19.7251	13.8403
14.1053	19.417	18.8576	13.5101
13.392			13.0673
13.2997			12.8403
13.6569			13.5607
13.8846			13.3581
13.4252			13.7384
14.0283			13.5805

## Sheet: Figure 2D
raw LOG2 transformed data for Figure 2D
24 hpi
dsLacZ	dsRel2	dsRel2-F	dsRel2-S
15.0247	18.4841	20.8764	18.4841
14.9122	18.6096	17.7796	14.4032
13.4032	17.417	16.5482	17.9316
12.9658	20.5945	16.1946	14.4032
17.1121	17.5197	16.3027	13.4142
13.0102	20.154	19.1121	16.1946
16.4032	15.7471	18.7526	17.5482
13.9882	16.5731	18.6096	17.3822
14.5607	15.4032	15.2573	15.6096
15.1622	16.361	17.8827	11.7384
10.7028	13.7384	12.9507	10.6883
9.22882	13.9882	17.832	11.6287
11.0247	17.9316	14.9882	12.2137
13.7902	13.9431	15.6335	10.6809
11.1882	16.1622	15.832	12.335
12.0247	19.806	15.5854	12.1087
9.59805	14.8727	15.1946	12.5306
11.7027	14.6914	15.9122	13.4032
12.92	17.5482	18.3101	13.1752
13.7987	17.417	14.8727	13.3808
15.4032	15.5607	19.047	14.1324
12.7902	16.8827	14.2877	12.7731
13.1087	16.0603	15.6096	13.7073
13.8484	14.6096	15.0603	12.4893
12.5507			11.0247
13.3116

## Sheet: Figure 3C
raw LOG2 transformed data for Figure 2D
24 hpi
dsLacZ	dsRel2	dsPGRPLC1	dsPGRPLC3	dsPGRPLB
13.4998	17.4907	14.0247	13.9733	12.3808
13.6754	18.8827	15.2573	13.962	12.6662
13.4361	20.5869	16.0778	14.4361	13.2137
13.5101	19.2535	16.7902	13.8767	12.8403
13.2997	19.4676	17.1946	13.8403	13.4252
12.5706	16.7471	16.8525	14.2907	13.0813
12.5306	21.019	17.2026	13.5706	13.335
13.1622	21.3008	17.5514	13.8238	14.0813
14.5706	21.3645	15.9882	14.0426	13.2512
14.0319	20.2535	18.9316	13.5101	12.6096
14.0743	21.1306	15.9507	13.9955	12.1622
14.2756	19.3997	16.8113	14.3233	13.0813
13.0532	23.0048	18.6394	13.9583	13.4252
14.0951	20.6757	20.391	13.9083	13.6096
13.3233	20.8764	20.2341	14.1914	12.5306
13.5204	21.2046	16.5101	13.5805	13.8846
12.8071	20.9134	17.9316	14.378	13.4142
13.2263	20.4841	18.6394	13.5507	12.8071
12.8071	21.275	18.3101		13.9507
13.4576		17.6096

## Sheet: Figure 4D
raw LOG2 transformed data for Figure 4D
	24 hpi
dsLacZ	dsRel2	dsPGRPLC
14.7471	17.7796	14.0951
13.3808	15.7471	13.8727
12.2388	14.3466	13.6662
12.4252	14.0247	13.2263
12.9955	16.5854	13.1357
12.8238	14.2877	13.9469
12.3808	19.002	13.0813
12.2137	17.0515	13.6476
12.7559	14.7902	13.2512
12.9955	18.1946	14.6569
12.9807	18.3101	14.7028
12.2635	18.7251	16.8008
12.5101	14.5607	15.9316
12.6096	14.6569	16.3893
13.0673	14.8727	14.7902
13.0102	16.0065	15.129
12.0813	15.8525	15.4032
12.3116	16.8827	15.5854

## Sheet: Figure 4E
raw LOG2 transformed data for Figure 4E
24 hpi
dsLacZ	dsRel2	dsPGRPLC1	dsPGRPLC3	dsPGRPLB
11.9658	19.6971	16.4307	15.5356	18.6971
12.2137	19.2535	13.8155	15.1946	10.8403
13.1882	14.6569	18.4841	12.3808	11.5903
12.2137	15.5607	17.2105	16.7471	11.5903
11.5903	15.2877	15.7027	11.6287	12.5101
10.5507	18.5482	15.0951	18.806	11.2388
14.8727	19.7389	12.5101	14.1424	10.4683
11.2388	18.3466	15.3752	15.8525	10.3808
12.9658	20.2631	14.2357	18.3822	11.4252
11.3808	17.4341	14.6096	17.5451	9.96578
14.0138	19.4341	13.8361	14.4946	13.0951
14.9122	16.3027	14.0985	14.0603	12.6662
15.7688	16.9412	13.2263	18.5165	12.6476
16.2419	19.2145	12.9807	16.0065	16.3893
19.1332	18.1946	16.2419	15.8113	13.5101
13.6192	20.1332	13.9431	19.832	16.0247
18.5482		16.4032	18.6394	11.6662
13.2756		16.2726	17.7251	16.832
19.047				15.4032
