# Supplementary material for: A PGRPLC1/Rel2-F axis controls Anopheles gambiae resistance to systemic infections with Gram-positive bacteria containing Lys-type peptidoglycan
Source: PLoS Pathog. 2025 Sep 19;21(9):e1013527. doi: 10.1371/journal.ppat.1013527 (PMC12459809; doi:10.1371/journal.ppat.1013527)
Supplement: S3 Table — (XLSX) [file ppat.1013527.s003.xlsx]

## Sheet: Figure 2H
	Normalized p90/p135 band densities
	S. aureus		E. coli		B. cereus
	Live	Hear-inactivated	Live	Heat-inactivated	Live	Heat-inactivated
Experiment 1	7.70253	1.16216	3.24272	3.42069	2.20252	0.5304
Experiment 2	2.93869	0.468976	6.14891	2.14001	2.0821	0.568578
Experiment 3	5.57468	1.01049	5.48266	1.90666	4.26982	0.158589
Experiment 4	2.50521	0.414096	4.43013	2.09721	3.11636	0.724938

## Sheet: Figure 3A
	Normalized p90/p135 band densities
	dsLacZ	dsPGRPLC1	dsPGRPLC2	dsPGRPLC3	dsPGRPLC1/LC3	dsPGRPLB
Experiment 1	5.98467	0.263263	3.8202	6.31431	0.141251	7.36833
Experiment 2	3.62783	0.220357	4.15696	5.27432	0.207959	6.49471
Experiment 3	6.69105	0.353597	3.16922	5.73861	0.143757	7.14312

## Sheet: Figure 3B
	Normalized p90/p135 band densities
	S. aureus		E. faecalis		E. coli		S. marcescens		B. cereus
	dsLacZ	dsPGRPLC1	dsLacZ	dsPGRPLC1	dsLacZ	dsPGRPLC1	dsLacZ	dsPGRPLC1	dsLacZ	dsPGRPLC1
Experiment 1	7.61448	0.16474	4.42306	0.306736	2.27611	2.8339	14.4679	13.7568	3.93305	4.09104
Experiment 2	4.72361	0.101104	4.0785	0.817985	2.89561	2.95229	15.1704	9.11268	3.86389	1.9038
Experiment 3	6.40983	0.285136	4.54514	0.862136	4.61934	2.52788	5.97709	5.65125	2.49568	1.88422
Experiment 4	4.07253	0.354318	4.84521	0.978802	3.0953	1.49037	5.00322	5.56931	2.41498	1.78565

## Sheet: Figure 4B
	Normalized p90/p135 band densities
	dsLacZ	dsPGRPLC
Experiment 1	6.48161	0.318032
Experiment 2	6.9181	0.86234
Experiment 3	9.73643	0.710189

## Sheet: Figure 4C
	Normalized p90/p135 band densities
	dsLacZ	dsPGRPLC1/LC2/LC3	dsPGRPLC1/LC2	dsPGRPLC1/LC3	dsPGRPLC2/LC3
Experiment 1	4.97774	1.24785	2.13995	1.08453	3.18774
Experiment 2	4.51605	1.33381	2.14016	1.36214	2.40343
Experiment 3	2.34408	0.959513	1.86348	1.45186	1.97909

## Sheet: Figure 5C
	Normalized p90/p135 band densities
	Sugar-fed	Sm-fed
	dsLacZ	dsLacZ	dsRel2-F	dsPGRPLC1	dsPGRPLC2	dsPGRPLC3	dsPGRPLC1/LC2/LC3	dsPGRPLB
Experiment 1	0.873313	1.66152	3.68519	1.83044	1.22105	0.857492	0.508082	2.73069
Experiment 2	1.33671	1.74982	3.40224	1.91394	3.8175	1.27814	1.23693	2.71272
Experiment 3	0.288531	1.75724	1.45836	1.87941	1.52063	1.109	0.932298	1.36162
Experiment 4	1.96476	1.97315	2.49922	2.30662	2.29614	1.84861	1.25927	3.31659

## Sheet: Figure S4B
	Normalized p90/p135 band densities
	6 h		12 h		24 h
	dsLacZ	dsPGRPLB	dsLacZ	dsPGRPLB	dsLacZ	dsPGRPLB
Experiment 1	7.39615	5.8148	3.17434	5.40493	2.09476	1.62292
Experiment 2	3.84049	4.34216	1.75662	4.40986	0.747601	0.996525
Experiment 3	7.61128	8.91591	8.17867	4.1908	3.81657	5.54855
Experiment 4	6.74113	4.4178	8.45093	9.27921	8.83962	2.45203

## Sheet: Figure S4C
	Normalized p90/p135 band densities
	6 h		12 h		24 h
	dsLacZ	dsPGRPLB	dsLacZ	dsPGRPLB	dsLacZ	dsPGRPLB
Experiment 1	4.89551	7.98839	2.28258	5.28667	0.813698	2.01846
Experiment 2	5.74571	6.13583	2.16731	6.48882	1.36249	2.09428
Experiment 3	3.43644	3.82434	3.23105	3.39464	2.34302	3.0048
