# Supplementary material for: A PGRPLC1/Rel2-F axis controls Anopheles gambiae resistance to systemic infections with Gram-positive bacteria containing Lys-type peptidoglycan
Source: PLoS Pathog. 2025 Sep 19;21(9):e1013527. doi: 10.1371/journal.ppat.1013527 (PMC12459809; doi:10.1371/journal.ppat.1013527)
Supplement: S4 Table — (XLSX) [file ppat.1013527.s004.xlsx]

## Sheet: Figure 2B
	relative expression of Rel2-F and Rel2-S in the fat body (LOG2 data)
	dsLacZ				dsRel2-S
	PBS-6h		S. aureus-6hpi
	Rel2-F	Rel2-S	Rel2-F	Rel2-S	Rel2-F	Rel2-S
Experiment 1	2.07382	0	6.04483	3.39369	5.95489	1.26903
Experiment 2	2.83996	0	5.97499	2.84398	5.45976	0.790772
Experiment 3	3.05832	0	6.12495	3.59455	6.87406	2.12433
Experiment 4	1.848	0	5.56986	2.89336	6.00495	1.4957
Experiment 5	1.74846	0	4.38474	1.85997	4.68482	0.443607

## Sheet: Figure 2E
	Relative CEC1 expression in the fat body (LOG2 data)
	PBS	S. aureus
	dsLacZ	dsLacZ	dsRel2	dsRel2-F	dsRel2-S
Experiment 1	0	4.05	1.045	0.245	4.11
Experiment 2	0	5.045	3.11	2.18	5.135
Experiment 3	0	6.374	4.37	3.595	6.59
Experiment 4	0	5.73	4.36	3.195	5.695
Experiment 5	0	6.47	3.95	4.35	6.78

## Sheet: Figure 3D
	Relative CEC1 expression in the fat body (LOG2 data)
	PBS	S. aureus
	dsLacZ	dsLacZ	dsPGRPLC1	dsPGRPLC3	dsPGRPLB	dsRel2
Experiment 1	0	3.735	1.625	3.86	4.745	0.57
Experiment 2	0	3.77	0.46	3.66	4.23	0.985
Experiment 3	0	4.705	0.82	4.475	4.62	2.955
Experiment 4	0	5.78	3.215	5.82	6.165	4.09
Experiment 5	0	6.47	3.55	6.67	6.735	3.965

## Sheet: Figure 3E
	Relative Def1 expression in the fat body (LOG2 data)
	PBS	S. aureus
	dsLacZ	dsLacZ	dsRel2	dsPGRPLC1
Experiment 1	0	6.4	1.21	2.56
Experiment 2	0	5.325	3.835	0.07
Experiment 3	0	6.37	3.355	3.375
Experiment 4	0	8.015	3.275	3.885
Experiment 5	0	4.505	0.01	2.24

## Sheet: Figure 3F
	Relative CEC1 expression in the fat body (LOG2 data)
	PBS	E. coli
	dsLacZ	dsLacZ	dsPGRPLC1	dsPGRPLC3	dsPGRPLB	dsRel2
Experiment 1	0	7.455	6.695	7.535	7.94	3.745
Experiment 2	0	7.675	7.94	8.075	8.685	3.84
Experiment 3	0	2.925	2.875	2.325	3.825	0.575
Experiment 4	0	5.3	4.515	5.385	6.47	3.415
Experiment 5	0	5.605	5.345	6.21	6.56	1.79
Experiment 6	0	6.25	6.47	7.07	7.275	2.775

## Sheet: Figure 4F
	Relative CEC1 expression in the fat body (LOG2 data)
	PBS	E. coli
	dsLacZ	dsLacZ	dsPGRPLC	dsRel2
Experiment 1	0	5.905	4.355	3.39
Experiment 2	0	7.075	4.565	3.5
Experiment 3	0	4.435	3.92	2.155
Experiment 4	0	4.345	2.405	0.38
Experiment 5	0	3.52	0.96	0.635
Experiment 6	0	6.48	5.045	3.77
Experiment 7	0	6.88	2.71	1.635

## Sheet: Figure 4G
	Relative Def1 expression in the fat body (LOG2 data)
	PBS	E. coli
	dsLacZ	dsLacZ	dsPGRPLC	dsRel2
Experiment 1	0	6.27	5	3.4
Experiment 2	0	7	4.24	2.53
Experiment 3	0	5.25	1.71	0.995
Experiment 4	0	3.655	1.76	0.705
Experiment 5	0	7.13	5.285	3.39
Experiment 6	0	6.795	4.145	3.295

## Sheet: Figure 4H
	Relative CEC1 expression in the fat body (LOG2 data)
	PBS	E. coli
	dsLacZ	dsLacZ	dsRel2	dsPGRPLC1/LC2/LC3	dsPGRPLC1/LC2	dsPGRPLC1/LC3	dsPGRPLC2/LC3
Experiment 1	0	5.27	2.48	4.58	5.55	5.14	6.3
Experiment 2	0	4.73	1.1	4.25	4.71	3.64	5.05
Experiment 3	0	6.08	3.48	5.44	6.05	5.25	6.36
Experiment 4	0	5.74	4	5.06	5.5	5.74	5.27
Experiment 5	0	3.34	0.52	2.64	2.79	2.8	3.14

## Sheet: Figure 5D
	Relative CEC1 expression in midgut
	Suger-fed	Sm-fed (12 hpi)
	dsLacZ	dsLacZ	dsPGRPLC1	dsPGRPLC2	dsPGRPLC3	dsPGRPLC1/LC2/LC3	dsPGRPLB	dsRel2-F	dsRel2
Experiment 1	1	3.16	1.15	1.63	1.18	1.19	2.26	1.209	1.48
Experiment 2	1	1.45	0.71	1.8	1.58	1.22	1.465	1.109	1.198
Experiment 3	1	0.867	0.75	0.98	0.895	0.879	1.6	0.895	1.337
Experiment 4	1	1.618	1.428	1.314	1.51	1.464	1.759	0.755	1.121

## Sheet: Figure 5E
	Relative Def1 expression in midgut
	Suger-fed	Sm-fed (12 hpi)
	dsLacZ	dsLacZ	dsRel2-F	dsRel2
Experiment 1	1	2.04	1.23	1.42
Experiment 2	1	0.673	0.986	1.12
Experiment 3	1	0.87	0.719	0.611
Experiment 4	1	1.64	1.07	1.29

[truncated: 3 more sheets: Figure S2, Figure S3, Figure S4A]
